# Supplementary material for: The Streptococcus agalactiae R3 surface protein is encoded by sar5
Source: PLoS One. 2022 Jul 29;17(7):e0263199. doi: 10.1371/journal.pone.0263199 (PMC9337641; doi:10.1371/journal.pone.0263199)
Supplement: S1 Table — (XLSX) [file pone.0263199.s001.xlsx]

## Sheet: Sheet1
GBS strain	R3 expression	presence of sar5 gene
CCUG 29784 (pos control)	yes	yes		R3 positive
93-21	yes	yes		sar5 positive
93-33	no	yes
93-50	yes	yes
94-3	no	yes
95-19	yes	yes
95-3	yes	yes
95-38	yes	yes
95-44	yes	yes
95-52	yes	yes
92-1	no	no
92-2	no	no
92-3	no	no
92-4	no	no
92-5	no	no
92-6	no	no
93-10	no	no
93-11	no	no
93-13	no	no
93-14	no	no
93-16	no	no
93-17	no	no
93-18	no	no
93-22	no	no
93-23	no	no
93-24	no	no
93-25	no	no
93-27	no	no
93-28	no	no
93-29	no	no
93-30	no	no
93-31	no	no
93-32	no	no
93-48	no	no
93-7	no	no
93-8	no	no
94-1	no	no
94-10	no	no
94-11	no	no
94-12	no	no
94-13	no	no
94-14	no	no
94-15	no	no
94-17	no	no
94-18	no	no
94-19	no	no
94-2	no	no
94-20	no	no
94-21	no	no
94-21484	no	no
94-22	no	no
94-23	no	no
94-24	no	no
94-25	no	no
94-26	no	no
94-27	no	no
94-28	no	no
94-29	no	no
94-30	no	no
94-31	no	no
94-32	no	no
94-33	no	no
94-34	no	no
94-35	no	no
94-36	no	no
94-37	no	no
94-38	no	no
94-39	no	no
94-4	no	no
94-40	no	no
94-41	no	no
94-42	no	no
94-43	no	no
94-44	no	no
94-45	no	no
94-46	no	no
94-47	no	no
94-48	no	no
94-49	no	no
94-50	no	no
94-52	no	no
94-53	no	no
94-54	no	no
94-55	no	no
94-56	no	no
94-57	no	no
94-6	no	no
94-7	no	no
94-8	no	no
94-9	no	no
95-1	no	no
95-10	no	no
95-11	no	no
95-12	no	no
95-13	no	no
95-14	no	no
95-15	no	no
95-16	no	no
95-2	no	no
95-21	no	no
95-22	no	no
95-23	no	no
95-24	no	no
95-25	no	no
95-26	no	no
95-27	no	no
95-28	no	no
95-29	no	no
95-30	no	no
95-31	no	no
95-33	no	no
95-34	no	no
95-35	no	no
95-36	no	no
95-37	no	no
95-39	no	no
95-4	no	no
95-40	no	no
95-41	no	no
95-42	no	no
95-43	no	no
95-45	no	no
95-47	no	no
95-48	no	no
95-49	no	no
95-5	no	no
95-53	no	no
95-54	no	no
95-58	no	no
95-59	no	no
95-6	no	no
95-60	no	no
95-61	no	no
95-62	no	no
95-63	no	no
95-64	no	no
95-65	no	no
95-66	no	no
95-7	no	no
95-8	no	no
95-9	no	no
